# Supplementary material for: Trabecular Bone Parameters, TIMP-2, MMP-8, MMP-13, VEGF Expression and Immunolocalization in Bone and Cartilage in Newborn Offspring Prenatally Exposed to Fumonisins
Source: Int J Mol Sci. 2021 Nov 20;22(22):12528. doi: 10.3390/ijms222212528 (PMC8623786; doi:10.3390/ijms222212528)
Supplement: Supplementary file 1 [file ijms-22-12528-s001.zip]

Archive with 1 entries (1 files):
- ijms-1462471-supplementary.pdf
